# Supplementary material for: The Effects of the Coating and Aging of Biodegradable Polylactic Acid Membranes on In Vitro Primary Human Retinal Pigment Epithelium Cells
Source: Biomedicines. 2024 Apr 26;12(5):966. doi: 10.3390/biomedicines12050966 (PMC11117638; doi:10.3390/biomedicines12050966)
Supplement: Supplementary file 1 [file biomedicines-12-00966-s001.zip]

Archive with 1 entries (1 files):
- biomedicines-2928087-supplementary.pdf
